# Supplementary material for: How best to provide help to bereaved adolescents: a Delphi consensus study
Source: BMC Psychiatry. 2021 Nov 23;21:591. doi: 10.1186/s12888-021-03591-7 (PMC8609510; doi:10.1186/s12888-021-03591-7)
Supplement: Supplementary file 2 — Additional file 2: Appendix B: How best to provide help to bereaved adolescents: Delphi item endorsement, and rejected items. [file 12888_2021_3591_MOESM2_ESM.xlsx]

## Sheet: Endorsed
	Appendix B: How best to provide help to bereaved adolescents: Delphi item endorsement. Page1: Endorsed items (Ross et al., 2021)
#	Item	Item new to Round 2	Round endorsed	Round 1 endorsement ratings	Round 2 endorsement ratings	Round 3 endorsement ratings
	SECTION 1 - Training and resources for helping professionals
Q24_1	Helping professionals should: - 1. Be aware of grief reactions that are common to adolescents.		1	97.9592	-	-
Q24_2	Helping professionals should: - 2. Be aware that adolescents experience their grief individually, and should not assume that adolescents with a similar level of cognitive development will grieve in the same way.		1	95.9184	-	-
Q24_3	Helping professionals should: - 3. Be aware that re-grieving can occur later in life and trigger grief to surface in a new way, particularly around the time of milestones such as graduations, birthdays and weddings.		1	97.9592	-	-
Q24_4	Helping professionals should: - 4. Be aware that they cannot "fix" the grief.		1	93.8776	-	-
Q24_5	Helping professionals should: - 5. Know that there is no specific end date of the grief.		1	97.9592	-	-
Q24_6	Helping professionals should: - 6. Understand how grief in adolescents is different from depression, anxiety or other mental health conditions.		1	97.9592	-	-
Q24_7	Helping professionals should: - 7. Be aware that developmental factors and capacities will shape the grief responses and coping strategies.		1	95.9184	-	-
Q24_8	Helping professionals should: - 8. Be aware that their own unresolved grief issues may be triggered by working with a bereaved adolescent.		1	91.8367	-	-
Q24_9	Helping professionals should: - 9. Engage in continuous self-care and professional supervision to maintain their personal well-being and prevent burnout.		1	97.9592	-	-
Q24_10	Helping professionals should: - 10. Have relevant training and qualifications to work with a bereaved adolescent.		1	87.7551	-	-
Q24_11	Helping professionals should: - 11. Be aware of the importance of the helping relationship in supporting a bereaved adolescent.		1	97.9592	-	-
Q26	12. Helping professionals should refer a bereaved adolescent to additional professional supports (e.g., psychologist, psychiatrist) if the adolescent requires support beyond the professionals’ expertise.		1	97.9592	-	-
Q25_1	When referring a bereaved adolescent to other support services, the helping professional should: - 13. Clarify their reasons to the adolescent.		1	100	-	-
Q25_2	When referring a bereaved adolescent to other support services, the helping professional should: - 14. Discuss how to ensure continuity of care with the adolescent.		1	97.9592	-	-
Q24_1	Helping professionals should: - *155. Be aware that adolescents experience their grief individually, rather than their response following certain stages or patterns.	*	2	-	100	-
Q24_2	Helping professionals should: - *156. Be aware that grief can affect the adolescent's interpersonal relationships and know how to help them in this regard.	*	2	-	100	-
Q24_3	Helping professionals should: - *157. Be aware of sensory modulation techniques and strategies (i.e., activities and behaviours that engage the senses that assist the person to self-regulate, such as grounding, relaxation/calming activities, self-soothing) for supporting an adolescent who doesn't connect with the method of talk therapy.	*	2	-	91.1111	-
Q24_4	Helping professionals should: - *158. Include the adolescent in decisions about their care (e.g., if they are going to be referred to another professional, what is discussed and worked on during sessions).	*	2	-	93.3333	-
	SECTION 2 - Approach to providing support
Q29_1	Helping professionals should: - 15. Talk to a bereaved adolescent about physical and emotional safety concerns before they arise.		1	87.7551	-	-
Q29_2	Helping professionals should: - 16. Ask a bereaved adolescent directly about risk-taking behaviours they are engaging in, including drinking alcohol, taking drugs, or reckless behaviours.		1	87.7551	-	-
Q29_3	Helping professionals should: - 17. Take any threat of self-harm by a bereaved adolescent seriously.		1	100	-	-
Q29_4	Helping professionals should: - 18. Ask a bereaved adolescent directly about whether they are considering suicide.		1	85.7143	-	-
Q78	*159. If the helping professional suspects there is a risk of suicidality that is separate to 'yearning to be with the deceased', they should ask a bereaved adolescent directly about whether they are thinking about suicide.	*	2	-	95.5556	-
Q32_1	Helping professionals should: - *160. Take time to get to know the adolescent to gain an understanding of their preferred ways of receiving support (i.e., how do they want to be supported?).	*	2	-	97.7778	-
Q32_2	Helping professionals should: - *161. Ask the adolescent general open-ended questions (e.g., ‘How are you going?’) and specific questions about their bereavement (e.g., ’How are you feeling about this specific issue?’), depending on what is most appropriate at the time.	*	2	-	91.1111	-
Q32_4	Helping professionals should: - *163. Ask the adolescent how they want them to address the deceased person in the counselling (e.g., using their name or pronouns).	*	2	-	84.4444	-
Q29_5	Helping professionals should: - 19. Helping professionals should assess and monitor the bereaved adolescent’s social support system, including their social engagement and perceived social support from family, friends and their education/workplace.		1	85.7143	-	-
Q29_6	Helping professionals should: - 20. Assess if the adolescent is experiencing risk factors associated with more severe psychosocial impacts of bereavement, such as personal and family history of mental health problems, quality of social support and relationships.		1	97.9592	-	-
Q29_7	Helping professionals should: - 21. Focus on assessing and meeting the adolescent's unmet needs, for example, regarding expressing or coping with the grief.		1	87.7551	-	-
Q29_8	Helping professionals should: - 22. Assess both the adolescent's emotional responses (e.g., sadness, anger, numbness, emptiness, guilt) and physical responses (e.g., crying, shaking, difficulty eating, disrupted sleeping, headaches, and fatigue) to grief.		1	97.9592	-	-
Q29_10	Helping professionals should: - 24. Assess the nature of the adolescent's pre-loss relationship to the deceased, including both positive and negative aspects of the relationship.		1	87.7551	-	-
Q31_1	Helping professionals should: - 25. Let the bereaved adolescent know that they are there to support them.		1	100	-	-
Q31_2	Helping professionals should: - 26. Let the bereaved adolescent know that it is safe to talk to them and they are willing to listen to the adolescent.		1	95.9184	-	-
Q31_4	Helping professionals should: - 28. Actively listen to the bereaved adolescent without judgement.		1	100	-	-
Q31_5	Helping professionals should: - 29. Be patient with the adolescent while they are still building trust so that the adolescent feels comfortable opening up about their bereavement.		1	97.9592	-	-
Q31_6	Helping professionals should: - 30. Allow the adolescent to talk about their bereavement in their own time as they feel comfortable.		1	93.8776	-	-
Q31_7	Helping professionals should: - 31. Not force the adolescent to talk about or do anything they do not want to.		1	89.7959	-	-
Q31_8	Helping professionals should: - 32. Inform the adolescent that if they don't feel comfortable answering a question, they should let them know.		1	95.9184	-	-
Q31_9	Helping professionals should: - 33. Acknowledge to the adolescent that feelings associated with bereavement can be difficult to talk about.		1	97.9592	-	-
Q31_11	Helping professionals should: - 35. Allow the adolescent to talk about whatever they choose, even if this means the focus is not always on the adolescent’s bereavement.		1	81.6327	-	-
Q31_12	Helping professionals should: - 36. Find a balance between talking about the adolescent’s bereavement and talking about other things that are 2 to the adolescent.		1	91.8367	-	-
Q32_3	Helping professionals should: - 39. Provide psychoeducation about grief and bereavement to the bereaved adolescent.		1	85.7143	-	-
Q32_4	Helping professionals should: - 40. Be able to provide different developmentally appropriate explanations for grief reactions to bereaved adolescents.		1	95.9184	-	-
Q32_3	Helping professionals should: - *162. Let the adolescent know that it is "OK not to be OK".	*	2	-	91.1111	-
Q32_5	Helping professionals should: - 41. Reassure the adolescent that grief is a healthy part of the healing process, not a sign of poor coping skills.		1	100	-	-
Q32_6	Helping professionals should: - 42. Reassure the adolescent that grief and healing takes time.		1	100	-	-
Q32_7	Helping professionals should: - 43. Encourage the adolescent to be kind to themselves while they are grieving and not expect that things will return to the same as they were before the loss.		1	100	-	-
Q32_8	Helping professionals should: - 44. Help the adolescent to identify what they need during this time of grief and encourage them to let family or friends know what they need (e.g., someone to listen to them).		1	100	-	-
Q32_9	Helping professionals should: - 45. Let the adolescent tell them about their experience of the death (e.g., where they were when the death occurred, what happened immediately afterwards and what are they experiencing right now).		1	91.8367	-	-
Q32_10	Helping professionals should: - 46. Let the adolescent tell them about any dreams they have had regarding the person who died.		1	89.7959	-	-
Q33_3	Helping professionals should: - 49. Treat the adolescent's concerns confidentially within reason and explain the limits of their confidentiality.		1	97.9592	-	-
Q33_4	Helping professionals should: - 50. Be a reliable source of support for the adolescent (e.g., keeping appointments, saying only what they genuinely mean).		1	97.9592	-	-
Q33_6	Helping professionals should: - 52. Encourage the adolescent’s beliefs and customs, and be careful not to promote their own religious or spiritual beliefs.		1	91.8367	-	-
Q33_7	Helping professionals should: - 53. Seek feedback from the adolescent by asking if they are finding their support and time together useful.		1	89.7959	-	-
Q33_8	Helping professionals should: - 54. Seek feedback from the adolescent by asking if they are someone they feel comfortable talking to.		1	81.6327	-	-
Q83	*164. If the adolescent is seeing more than one helping professional at a time (i.e., their school counsellor and another professional), the helping professional should acknowledge to the adolescent that seeing more than one professional at a time is also OK and can be helpful.	*	2	-	84.4444	-
Q79	*165. The helping professional should let the adolescent know that if the adolescent doesn't feel a connection with them, that this is OK and then can help them find someone who they feel a better connection with.	*	2	-	95.5556	-
Q80	*166. If the adolescent discloses that they do not feel comfortable talking to the helping professional, the helping professional should openly communicate with the adolescent in attempt to explore and resolve these issues and reduce discomfort.	*	3	-	75.5556	82.5
Q34	55. If the adolescent discloses that they do not feel comfortable talking to the helping professional, the helping professional should refer the adolescent to another professional whom they might better connect with.		2	79.5918	80	-
Q81	*167.If the adolescent discloses that they do not feel comfortable talking to thehelping professional, the helping professional should explore the 'next steps' with the adolescent e.g., seeing another professional, attending a peer or support group, taking a break and seeing how they go.	*	2	-	88.8889	-
	SECTION 3 - Supporting bereaved adolescents
Q37_1	To help a bereaved adolescent, helping professionals should: - 56. Encourage the adolescent to express their emotions, rather than avoiding or blocking the expression of these.		1	83.6735	-	-
Q37_2	To help a bereaved adolescent, helping professionals should: - 57. Give the adolescent permission to express their emotions, for example, by crying.		1	95.9184	-	-
Q37_3	To help a bereaved adolescent, helping professionals should: - 58. Help the adolescent to identify their emotions and to understand the role of these emotions in the grief process.		1	100	-	-
Q37_4	To help a bereaved adolescent, helping professionals should: - 59. Help the adolescent to find their own words to express themselves.		1	95.9184	-	-
Q37_5	To help a bereaved adolescent, helping professionals should: - 60. Help the adolescent to identify and label ambivalent feelings, such as missing the person and hating the person for ‘leaving’.		1	89.7959	-	-
Q37_6	To help a bereaved adolescent, helping professionals should: - 61. Normalise the adolescent’s emotional and physical responses as being common aspects of the experience of grief.		1	91.8367	-	-
Q37_7	To help a bereaved adolescent, helping professionals should: - 62. Help the adolescent to explore their own ways of coping with their grief, rather than telling them what to do or giving advice on how to do this.		1	89.7959	-	-
Q37_1	To help a bereaved adolescent, helping professionals should: - *168. Suggest evidence-based coping strategies in addition to utilising the adolescents' own copings strategies.	*	2	-	86.6667
Q37_8	To help a bereaved adolescent, helping professionals should: - 63. Help the adolescent to identify their triggers for grief and provide guidance on applying different strategies to manage this.		1	97.9592	-	-
Q37_9	To help a bereaved adolescent, helping professionals should: - 64. Encourage the adolescent to release overwhelming and scary feelings in a safe way, for example, with someone they trust.		1	93.8776	-	-
Q37_11	To help a bereaved adolescent, helping professionals should: - 66. Help the adolescent to manage their feelings in different contexts (such as at home, in school).		1	87.7551	-	-
Q37_13	To help a bereaved adolescent, helping professionals should: - 68. Allow the adolescent to make time for themselves and to be alone as needed.		1	87.7551	-	-
Q38_1	To help a bereaved adolescent, helping professionals should explore non-verbal coping strategies including: - 69. Creative activities (e.g., music and lyric writing, artwork, scrapbooking, creative writing such as writing a letter to the deceased, journaling or diary writing).		1	83.6735	-	-
Q38_2	To help a bereaved adolescent, helping professionals should explore non-verbal coping strategies including: - 70. Physical activity and movement (e.g., walking, gardening, playing sports, dance).		1	87.7551	-	-
Q38_4	To help a bereaved adolescent, helping professionals should explore non-verbal coping strategies including: - 72. Finding distractions, such as watching a movie, sporting, or hanging out with friends.		1	81.6327	-	-
Q39_1	To help a bereaved adolescent, helping professionals should explore different therapeutic modalities including: - 73. Strengths-based approaches (e.g., focusing on the adolescent’s personal and social strengths to help them to cope with their grief).		1	87.7551
Q39_3	To help a bereaved adolescent, helping professionals should explore different therapeutic modalities including: - 75. Narrative therapy (e.g., allowing the adolescent to tell their story of loss using their own words and metaphors, which may facilitate making meaning).		2	75.5102	93.3333	-
Q39_4	To help a bereaved adolescent, helping professionals should explore different therapeutic modalities including: - 76. Problem-focused approaches (e.g., constructive actions, planning) to help the adolescent with practical issues they may be experiencing.		2	73.4694	82.2222	-
Q39_3	To help a bereaved adolescent, helping professionals should explore different therapeutic approaches including: - *169. Grief theory-informed practice (i.e., continuing bonds, meaning reconstruction, dual process model, exploring social supports etc).	*	2	-	80	-
Q40_1	Helping professionals should tailor their support: - 79. To address the individual needs of the adolescent.		1	97.9592	-	-
Q40_1	Helping professionals should tailor their support: - *170. To acknowledge the agency of the adolescent in managing their grief.	*	2	-	82.2222	-
Q40_2	Helping professionals should tailor their support: - 80. To ensure that it is developmentally appropriate for the adolescent.		1	97.9592	-	-
Q40_3	Helping professionals should tailor their support: - 81. By providing options to the adolescent regarding the types of support they can provide.		1	100	-	-
Q40_4	Helping professionals should tailor their support: - 82. To engage the adolescent to help them feel more comfortable (e.g., choosing a non-clinical setting to talk, such as a café or a park).		1	85.7143	-	-
Q40_5	Helping professionals should tailor their support: - 83. To the adolescent’s cultural background.		1	93.8776	-	-
	SECTION 4 - Involving others in supporting the bereaved adolescent
Q44_1	Helping professionals supporting a bereaved adolescent should: - 87. Provide psychoeducation to the adolescent's parent/guardian about the impacts of death on the psychological, social and familial life of adolescents.		1	95.9184	-	-
Q44_2	Helping professionals supporting a bereaved adolescent should: - 88. Encourage the adolescent’s parents/guardians to seek emotional and spiritual support for themselves from their family, friends, community, and mental health professionals.		1	87.7551	-	-
Q44_4	Helping professionals supporting a bereaved adolescent should: - 90. Keep the adolescent’s parents/guardians involved and informed about the adolescent’s experiences or progress in a way that does not breach confidentiality (e.g., seek permission as to what the adolescent is comfortable to share with the parent/guardian).		1	83.6735	-	-
Q44_5	Helping professionals supporting a bereaved adolescent should: - 91. Support the adolescent’s parents/guardians to initiate open communication with their adolescent using supportive attitudes and comments to encourage conversation.		1	87.7551	-	-
Q44_6	Helping professionals supporting a bereaved adolescent should: - 92. Encourage the adolescent’s parents/guardians to ask the adolescent about how they want to say goodbye to the person who has died and give them choices about their participation in bereavement rituals.		1	83.6735	-	-
Q80_1	Helping professionals supporting a bereaved adolescent should: - 98. Encourage the adolescent to talk with others, including trusted peers and adults, for both practical and emotional support.		1	83.6735	-	-
Q47	SECTION 5 - Bereavement support services for adolescents
Q49_1	Specific bereavement support services should be offered depending on the context of: - 102. The cause of death, for example, for adolescents bereaved by suicide or adolescents bereaved by a death due to illness.		2	79.5918	84.4444	-
Q49_2	Specific bereavement support services should be offered depending on the context of: - 103. The relationship the adolescent had with the deceased person, for example, specific support for adolescents who have lost a parent, or a sibling.		1	81.6327	-	-
Q50_1	Bereavement support should be made available: - 104. In a proactive way rather than the adolescent having to find out on their own.		1	93.8776	-	-
Q53	108. School counselors and nurses should reach out to the bereaved adolescent.		1	89.7959	-	-
Q55_1	The adolescent should: - 110. Be informed about the available support options (e.g., different options for face-to-face support, online and phone support).		1	97.9592	-	-
Q85	*175. The adolescent should be informed about the available support options (e.g., peer support, professional support).	*	2	-	95.5556	-
Q55_3	The adolescent should: - 112. Be repeatedly offered support, as they may not feel ready for this early on in their grief.		1	85.7143	-	-
Q56_1	Bereavement support should be offered to the adolescent: - 113. Shortly after the death (e.g., in the first month)		2	79.5918	80	-
Q56_2	Bereavement support should be offered to the adolescent: - 114. About 2-6 months after the death.		2	79.5918	82.2222	-
Q56_5	Bereavement support should be offered to the adolescent: - 117. At any time after the death.		1	81.6327	-	-
Q57_2	Appointments for bereavement support for the adolescent should be: - 119. Offered with flexible timing, including drop-in appointments.		1	83.6735	-	-
Q57_3	Appointments for bereavement support for the adolescent should be: - 120. Offered with flexible length, depending on the needs of the adolescent at the time.		1	95.9184	-	-
Q57_4	Appointments for bereavement support for the adolescent should be: - 121. Offered outside of school or work hours to suit the adolescent’s availability to attend.		1	81.6327	-	-
Q57_5	Appointments for bereavement support for the adolescent should be: - 122. Available via face-to-face or telehealth, allowing the adolescent to choose.		1	91.8367	-	-
Q57_6	Appointments for bereavement support for the adolescent should be: - 123. Financially affordable for the adolescent.		1	100	-	-
Q58_1	Helping professionals should: - 124. Offer a variety of services and options (e.g., face-to-face individual counseling, support groups, online counseling).		1	93.8776	-	-
Q58_1	Helping professionals should: - *176. Provide education, information and resources for friends and family who wish to help a bereaved adolescent.	*	2	-	97.7778	-
Q59	126. Bereavement support should be available for as long as the adolescent wants it, and through adulthood.		1	95.9184	-	-
Q60_1	Bereavement support services should: - 127. Offer online and text message bereavement support to the adolescent so that they can access this support as they need it.		1	81.6327	-	-
Q60_2	Bereavement support services should: - 128. Consistently communicate with the adolescent about waiting times.		1	81.6327	-	-
Q61	129. Front desk staff in bereavement support services should be able to provide clear information on accessing the service to the adolescent or their parent/guardian.		1	100	-	-
Q58_6	Helping professionals should: - *180. Provide information to the adolescent about bereavement peer support programs.	*	2	-	84.4444	-
	Bereavement support groups
Q64_3	Bereavement support groups for adolescents should: - 135. Meet regularly (e.g., weekly, or at least once a month).		2	73.4694	80	-
Q64_3	Bereavement support groups for adolescents should: - *181. Be led jointly with the group members in setting boundaries and activities.	*	2	-	80	-
Q64_4	Bereavement support groups for adolescents should: - *182. Allow some time to talk about other things happening in the adolescents' lives outside of their bereavement.	*	2	-	95.5556	-
Q68	137. Leaders of bereavement support groups should set ground rules that the group is a forum for the adolescent to share their feelings and to support each other.		1	89.7959	-	-
	Support at school or in the workplace
Q76	146. Helping professionals should encourage the adolescent to inform a trusted adult (e.g., teacher, school counsellor, welfare support person, supervisor or manager) at their school/university/workplace about their loss.		1	85.7143	-	-
Q77_1	Helping professionals who work in a school setting (e.g., school counsellors, psychologists) should provide training in bereavement support: - 147. To teachers and other staff members who have contact with the bereaved adolescent.		1	93.8776	-	-
Q77_2	Helping professionals who work in a school setting (e.g., school counsellors, psychologists) should provide training in bereavement support: - 148. To all teachers and other staff members.		1	81.6327	-	-
	SECTION 6 - Suicide-specific bereavement support
Q75	*187. Information about the bereavement support available should be provided to the adolescent in the days after they are bereaved by suicide.	*	3	-	77.7778	80
Q84_1	Bereavement support should be: - *188. Offered to bereaved adolescents and their families as immediately after a suicide as possible.	*	2	-	80	-
Q84_2	Bereavement support should be: - *189. Offered again in the months following the adolescent's bereavement by suicide.	*	2	-	97.7778	-
Q84_3	Bereavement support should be: - *190. Be available whenever the adolescent wants it, allowing them to opt in or out at anytime in their life.	*	2	-	88.8889	-
Q74_1	For adolescents bereaved by suicide, helping professionals should: - 149. Discuss the suicide, and the adolescent's feelings and experience's surrounding it, rather than hiding it away.		1	89.7959	-	-
Q74_2	For adolescents bereaved by suicide, helping professionals should: - 150. Explore feelings of guilt, shame, blame, and being unloved with the adolescent who is bereaved by suicide, and should normalise the experience of these emotions.		1	91.8367	-	-
Q74_1	For adolescents bereaved by suicide, helping professionals should: - *185. Discuss how bereavement by suicide might affect the adolescent's mental health, including their risk of self-harm and other issues.	*	2	-	88.8889	-
Q74_3	For adolescents bereaved by suicide, helping professionals should: - 151. Help the adolescent to understand suicide and the thought processes of people who are suicidal.		1	87.7551	-	-
Q74_4	For adolescents bereaved by suicide, helping professionals should: - 152. Provide support to parents/guardians on how to talk about suicide with their adolescent.		1	91.8367	-	-
Q75	153. Parents should be offered support after suicide for coping with their own grief and supporting their adolescent/s in their grief.		1	95.9184	-	-
				Values
				97.9592
				95.9184
				97.9592
				93.8776
				97.9592
				97.9592
				95.9184
				91.8367
				97.9592
				87.7551
				97.9592
				97.9592
				100
				97.9592
				#DIV/0!
				87.7551
				87.7551
				100
				85.7143
				85.7143
				97.9592
				87.7551
				97.9592
				63.2653
				87.7551
				100
				95.9184
				38.7755
				100
				97.9592
				93.8776
				89.7959
				95.9184
				97.9592
				46.9388
				81.6327
				91.8367
				48.9796
				55.102
				85.7143
				95.9184
				100
				100
				100
				100
				91.8367
				89.7959
				63.2653
				67.3469
				97.9592
				97.9592
				61.2245
				91.8367
				89.7959
				81.6327
				79.5918
				#DIV/0!
				83.6735
				95.9184
				100
				95.9184
				89.7959
				91.8367
				89.7959
				97.9592
				93.8776
				34.6939
				87.7551
				61.2245
				87.7551
				83.6735
				87.7551
				65.3061
				81.6327
				87.7551
				65.3061
				75.5102
				73.4694
				65.3061
				53.0612
				97.9592
				97.9592
				100
				85.7143
				93.8776
				69.3878
				57.1429
				69.3878
				#DIV/0!
				95.9184
				87.7551
				53.0612
				83.6735
				87.7551
				83.6735
				31.25
				67.3469
				32.6531
				53.0612
				32.6531
				83.6735
				73.4694
				30.6122
				75.5102
				#DIV/0!
				79.5918
				81.6327
				93.8776
				69.3878
				48.9796
				75.5102
				89.7959
				67.3469
				97.9592
				69.3878
				85.7143
				79.5918
				79.5918
				79.5918
				69.3878
				81.6327
				51.0204
				83.6735
				95.9184
				81.6327
				91.8367
				100
				93.8776
				71.4286
				95.9184
				81.6327
				81.6327
				100
				63.2653
				#DIV/0!
				18.3673
				46.9388
				65.3061
				75.5102
				73.4694
				51.0204
				89.7959
				67.3469
				38.7755
				#DIV/0!
				42.8571
				22.449
				32.6531
				65.3061
				48.9796
				34.6939
				85.7143
				93.8776
				81.6327
				#DIV/0!
				89.7959
				91.8367
				87.7551
				91.8367
				95.9184
				65.3061
				Values
				97.9592
				95.9184
				97.9592
				93.8776
				97.9592
				97.9592
				95.9184
				91.8367
				97.9592
				87.7551
				97.9592
				97.9592
				100
				97.9592
				#DIV/0!
				87.7551
				87.7551
				100
				85.7143
				85.7143
				97.9592
				87.7551
				97.9592
				63.2653
				87.7551
				100
				95.9184
				38.7755
				100
				97.9592
				93.8776
				89.7959
				95.9184
				97.9592
				46.9388
				81.6327
				91.8367
				48.9796
				55.102
				85.7143
				95.9184
				100
				100
				100
				100
				91.8367
				89.7959
				63.2653
				67.3469
				97.9592
				97.9592
				61.2245
				91.8367
				89.7959
				81.6327
				79.5918
				#DIV/0!
				83.6735
				95.9184
				100
				95.9184
				89.7959
				91.8367
				89.7959
				97.9592
				93.8776
				34.6939
				87.7551
				61.2245
				87.7551
				83.6735
				87.7551
				65.3061
				81.6327
				87.7551
				65.3061
				75.5102
				73.4694
				65.3061
				53.0612
				97.9592
				97.9592
				100
				85.7143
				93.8776
				69.3878
				57.1429
				69.3878
				#DIV/0!
				95.9184
				87.7551
				53.0612
				83.6735
				87.7551
				83.6735
				31.25
				67.3469
				32.6531
				53.0612
				32.6531
				83.6735
				73.4694
				30.6122
				75.5102
				#DIV/0!
				79.5918
				81.6327
				93.8776
				69.3878
				48.9796
				75.5102
				89.7959
				67.3469
				97.9592
				69.3878
				85.7143
				79.5918
				79.5918
				79.5918
				69.3878
				81.6327
				51.0204
				83.6735
				95.9184
				81.6327
				91.8367
				100
				93.8776
				71.4286
				95.9184
				81.6327
				81.6327
				100
				63.2653
				#DIV/0!
				18.3673
				46.9388
				65.3061
				75.5102
				73.4694
				51.0204
				89.7959
				67.3469
				38.7755
				#DIV/0!
				42.8571
				22.449
				32.6531
				65.3061
				48.9796
				34.6939
				85.7143
				93.8776
				81.6327
				#DIV/0!
				89.7959
				91.8367
				87.7551
				91.8367
				95.9184
				65.3061
				Values
				97.9592
				95.9184
				97.9592
				93.8776
				97.9592
				97.9592
				95.9184
				91.8367
				97.9592
				87.7551
				97.9592
				97.9592
				100
				97.9592
				#DIV/0!
				87.7551
				87.7551
				100
				85.7143
				85.7143
				97.9592
				87.7551
				97.9592
				63.2653
				87.7551
				100
				95.9184
				38.7755
				100
				97.9592
				93.8776
				89.7959
				95.9184
				97.9592
				46.9388
				81.6327
				91.8367
				48.9796
				55.102
				85.7143
				95.9184
				100
				100
				100
				100
				91.8367
				89.7959
				63.2653
				67.3469
				97.9592
				97.9592
				61.2245
				91.8367
				89.7959
				81.6327
				79.5918
				#DIV/0!
				83.6735
				95.9184
				100
				95.9184
				89.7959
				91.8367
				89.7959
				97.9592
				93.8776
				34.6939
				87.7551
				61.2245
				87.7551
				83.6735
				87.7551
				65.3061
				81.6327
				87.7551
				65.3061
				75.5102
				73.4694
				65.3061
				53.0612
				97.9592
				97.9592
				100
				85.7143
				93.8776
				69.3878
				57.1429
				69.3878
				#DIV/0!
				95.9184
				87.7551
				53.0612
				83.6735
				87.7551
				83.6735
				31.25
				67.3469
				32.6531
				53.0612
				32.6531
				83.6735
				73.4694
				30.6122
				75.5102
				#DIV/0!
				79.5918
				81.6327
				93.8776
				69.3878
				48.9796
				75.5102
				89.7959
				67.3469
				97.9592
				69.3878
				85.7143
				79.5918
				79.5918
				79.5918
				69.3878
				81.6327
				51.0204
				83.6735
				95.9184
				81.6327
				91.8367
				100
				93.8776
				71.4286
				95.9184
				81.6327
				81.6327
				100
				63.2653
				#DIV/0!
				18.3673
				46.9388
				65.3061
				75.5102
				73.4694
				51.0204
				89.7959
				67.3469
				38.7755
				#DIV/0!
				42.8571
				22.449
				32.6531
				65.3061
				48.9796
				34.6939
				85.7143
				93.8776
				81.6327
				#DIV/0!
				89.7959
				91.8367
				87.7551
				91.8367
				95.9184
				65.3061
				Values
				97.9592
				95.9184
				97.9592
				93.8776
				97.9592
				97.9592
				95.9184
				91.8367
				97.9592
				87.7551
				97.9592
				97.9592
				100
				97.9592
				#DIV/0!
				87.7551
				87.7551
				100
				85.7143
				85.7143
				97.9592
				87.7551
				97.9592
				63.2653
				87.7551
				100
				95.9184
				38.7755
				100
				97.9592
				93.8776
				89.7959
				95.9184
				97.9592
				46.9388
				81.6327
				91.8367
				48.9796
				55.102
				85.7143
				95.9184
				100
				100
				100
				100
				91.8367
				89.7959
				63.2653
				67.3469
				97.9592
				97.9592
				61.2245
				91.8367
				89.7959
				81.6327
				79.5918
				#DIV/0!
				83.6735
				95.9184
				100
				95.9184
				89.7959
				91.8367
				89.7959
				97.9592
				93.8776
				34.6939
				87.7551
				61.2245
				87.7551
				83.6735
				87.7551
				65.3061
				81.6327
				87.7551
				65.3061
				75.5102
				73.4694
				65.3061
				53.0612
				97.9592
				97.9592
				100
				85.7143
				93.8776
				69.3878
				57.1429
				69.3878
				#DIV/0!
				95.9184
				87.7551
				53.0612
				83.6735
				87.7551
				83.6735
				31.25
				67.3469
				32.6531
				53.0612
				32.6531
				83.6735
				73.4694
				30.6122
				75.5102
				#DIV/0!
				79.5918
				81.6327
				93.8776
				69.3878
				48.9796
				75.5102
				89.7959
				67.3469
				97.9592
				69.3878
				85.7143
				79.5918
				79.5918
				79.5918
				69.3878
				81.6327
				51.0204
				83.6735
				95.9184
				81.6327
				91.8367
				100
				93.8776
				71.4286
				95.9184
				81.6327
				81.6327
				100
				63.2653
				#DIV/0!
				18.3673
				46.9388
				65.3061
				75.5102
				73.4694
				51.0204
				89.7959
				67.3469
				38.7755
				#DIV/0!
				42.8571
				22.449
				32.6531
				65.3061
				48.9796
				34.6939
				85.7143
				93.8776
				81.6327
				#DIV/0!
				89.7959
				91.8367
				87.7551
				91.8367
				95.9184
				65.3061
				Values
				97.9592
				95.9184
				97.9592
				93.8776
				97.9592
				97.9592
				95.9184
				91.8367
				97.9592
				87.7551
				97.9592
				97.9592
				100
				97.9592
				#DIV/0!
				87.7551
				87.7551
				100
				85.7143
				85.7143
				97.9592
				87.7551
				97.9592
				63.2653
				87.7551
				100
				95.9184
				38.7755
				100
				97.9592
				93.8776
				89.7959
				95.9184
				97.9592
				46.9388
				81.6327
				91.8367
				48.9796
				55.102
				85.7143
				95.9184
				100
				100
				100
				100
				91.8367
				89.7959
				63.2653
				67.3469
				97.9592
				97.9592
				61.2245
				91.8367
				89.7959
				81.6327
				79.5918
				#DIV/0!
				83.6735
				95.9184
				100
				95.9184
				89.7959
				91.8367
				89.7959
				97.9592
				93.8776
				34.6939
				87.7551
				61.2245
				87.7551
				83.6735
				87.7551
				65.3061
				81.6327
				87.7551
				65.3061
				75.5102
				73.4694
				65.3061
				53.0612
				97.9592
				97.9592
				100
				85.7143
				93.8776
				69.3878
				57.1429
				69.3878
				#DIV/0!
				95.9184
				87.7551
				53.0612
				83.6735
				87.7551
				83.6735
				31.25
				67.3469
				32.6531
				53.0612
				32.6531
				83.6735
				73.4694
				30.6122
				75.5102
				#DIV/0!
				79.5918
				81.6327
				93.8776
				69.3878
				48.9796
				75.5102
				89.7959
				67.3469
				97.9592
				69.3878
				85.7143
				79.5918
				79.5918
				79.5918
				69.3878
				81.6327
				51.0204
				83.6735
				95.9184
				81.6327
				91.8367
				100
				93.8776
				71.4286
				95.9184
				81.6327
				81.6327
				100
				63.2653
				#DIV/0!
				18.3673
				46.9388
				65.3061
				75.5102
				73.4694
				51.0204
				89.7959
				67.3469
				38.7755
				#DIV/0!
				42.8571
				22.449
				32.6531
				65.3061
				48.9796
				34.6939
				85.7143
				93.8776
				81.6327
				#DIV/0!
				89.7959
				91.8367
				87.7551
				91.8367
				95.9184
				65.3061
				Values
				97.9592
				95.9184
				97.9592
				93.8776
				97.9592
				97.9592
				95.9184
				91.8367
				97.9592
				87.7551
				97.9592
				97.9592
				100
				97.9592
				#DIV/0!
				87.7551
				87.7551
				100
				85.7143
				85.7143
				97.9592
				87.7551
				97.9592
				63.2653
				87.7551
				100
				95.9184
				38.7755
				100
				97.9592
				93.8776
				89.7959
				95.9184
				97.9592
				46.9388
				81.6327
				91.8367
				48.9796
				55.102
				85.7143
				95.9184
				100
				100
				100
				100
				91.8367
				89.7959
				63.2653
				67.3469
				97.9592
				97.9592
				61.2245
				91.8367
				89.7959
				81.6327
				79.5918
				#DIV/0!
				83.6735
				95.9184
				100
				95.9184
				89.7959
				91.8367
				89.7959
				97.9592
				93.8776
				34.6939
				87.7551
				61.2245
				87.7551
				83.6735
				87.7551
				65.3061
				81.6327
				87.7551
				65.3061
				75.5102
				73.4694
				65.3061
				53.0612
				97.9592
				97.9592
				100
				85.7143
				93.8776
				69.3878
				57.1429
				69.3878
				#DIV/0!
				95.9184
				87.7551
				53.0612
				83.6735
				87.7551
				83.6735
				31.25
				67.3469
				32.6531
				53.0612
				32.6531
				83.6735
				73.4694
				30.6122
				75.5102
				#DIV/0!
				79.5918
				81.6327
				93.8776
				69.3878
				48.9796
				75.5102
				89.7959
				67.3469
				97.9592
				69.3878
				85.7143
				79.5918
				79.5918
				79.5918
				69.3878
				81.6327
				51.0204
				83.6735
				95.9184
				81.6327
				91.8367
				100
				93.8776
				71.4286
				95.9184
				81.6327
				81.6327
				100
				63.2653
				#DIV/0!
				18.3673
				46.9388
				65.3061
				75.5102
				73.4694
				51.0204
				89.7959
				67.3469
				38.7755
				#DIV/0!
				42.8571
				22.449
				32.6531
				65.3061
				48.9796
				34.6939
				85.7143
				93.8776
				81.6327
				#DIV/0!
				89.7959
				91.8367
				87.7551
				91.8367
				95.9184
				65.3061
				Values
				97.9592
				95.9184
				97.9592
				93.8776
				97.9592
				97.9592
				95.9184
				91.8367
				97.9592
				87.7551
				97.9592
				97.9592
				100
				97.9592
				#DIV/0!
				87.7551
				87.7551
				100
				85.7143
				85.7143
				97.9592
				87.7551
				97.9592
				63.2653
				87.7551
				100
				95.9184
				38.7755
				100
				97.9592
				93.8776
				89.7959
				95.9184
				97.9592
				46.9388
				81.6327
				91.8367
				48.9796
				55.102
				85.7143
				95.9184
				100
				100
				100
				100
				91.8367
				89.7959
				63.2653
				67.3469
				97.9592
				97.9592
				61.2245
				91.8367
				89.7959
				81.6327
				79.5918
				#DIV/0!
				83.6735
				95.9184
				100
				95.9184
				89.7959
				91.8367
				89.7959
				97.9592
				93.8776
				34.6939
				87.7551
				61.2245
				87.7551
				83.6735
				87.7551
				65.3061
				81.6327
				87.7551
				65.3061
				75.5102
				73.4694
				65.3061
				53.0612
				97.9592
				97.9592
				100
				85.7143
				93.8776
				69.3878
				57.1429
				69.3878
				#DIV/0!
				95.9184
				87.7551
				53.0612
				83.6735
				87.7551
				83.6735
				31.25
				67.3469
				32.6531
				53.0612
				32.6531
				83.6735
				73.4694
				30.6122
				75.5102
				#DIV/0!
				79.5918
				81.6327
				93.8776
				69.3878
				48.9796
				75.5102
				89.7959
				67.3469
				97.9592
				69.3878
				85.7143
				79.5918
				79.5918
				79.5918
				69.3878
				81.6327
				51.0204
				83.6735
				95.9184
				81.6327
				91.8367
				100
				93.8776
				71.4286
				95.9184
				81.6327
				81.6327
				100
				63.2653
				#DIV/0!
				18.3673
				46.9388
				65.3061
				75.5102
				73.4694
				51.0204
				89.7959
				67.3469
				38.7755
				#DIV/0!
				42.8571
				22.449
				32.6531
				65.3061
				48.9796
				34.6939
				85.7143
				93.8776
				81.6327
				#DIV/0!
				89.7959
				91.8367
				87.7551
				91.8367
				95.9184
				65.3061
				Values
				97.9592
				95.9184
				97.9592
				93.8776
				97.9592
				97.9592
				95.9184
				91.8367
				97.9592
				87.7551
				97.9592
				97.9592
				100
				97.9592
				#DIV/0!
				87.7551
				87.7551
				100
				85.7143
				85.7143
				97.9592
				87.7551
				97.9592
				63.2653
				87.7551
				100
				95.9184
				38.7755
				100
				97.9592
				93.8776
				89.7959
				95.9184
				97.9592
				46.9388
				81.6327
				91.8367
				48.9796
				55.102
				85.7143
				95.9184
				100
				100
				100
				100
				91.8367
				89.7959
				63.2653
				67.3469
				97.9592
				97.9592
				61.2245
				91.8367
				89.7959
				81.6327
				79.5918
				#DIV/0!
				83.6735
				95.9184
				100
				95.9184
				89.7959
				91.8367
				89.7959
				97.9592
				93.8776
				34.6939
				87.7551
				61.2245
				87.7551
				83.6735
				87.7551
				65.3061
				81.6327
				87.7551
				65.3061
				75.5102
				73.4694
				65.3061
				53.0612
				97.9592
				97.9592
				100
				85.7143
				93.8776
				69.3878
				57.1429
				69.3878
				#DIV/0!
				95.9184
				87.7551
				53.0612
				83.6735
				87.7551
				83.6735
				31.25
				67.3469
				32.6531
				53.0612
				32.6531
				83.6735
				73.4694
				30.6122
				75.5102
				#DIV/0!
				79.5918
				81.6327
				93.8776
				69.3878
				48.9796
				75.5102
				89.7959
				67.3469
				97.9592
				69.3878
				85.7143
				79.5918
				79.5918
				79.5918
				69.3878
				81.6327
				51.0204
				83.6735
				95.9184
				81.6327
				91.8367
				100
				93.8776
				71.4286
				95.9184
				81.6327
				81.6327
				100
				63.2653
				#DIV/0!
				18.3673
				46.9388
				65.3061
				75.5102
				73.4694
				51.0204
				89.7959
				67.3469
				38.7755
				#DIV/0!
				42.8571
				22.449
				32.6531
				65.3061
				48.9796
				34.6939
				85.7143
				93.8776
				81.6327
				#DIV/0!
				89.7959
				91.8367
				87.7551
				91.8367
				95.9184
				65.3061
				Values
				97.9592
				95.9184
				97.9592
				93.8776
				97.9592
				97.9592
				95.9184
				91.8367
				97.9592
				87.7551
				97.9592
				97.9592
				100
				97.9592
				#DIV/0!
				87.7551
				87.7551
				100
				85.7143
				85.7143
				97.9592
				87.7551
				97.9592
				63.2653
				87.7551
				100
				95.9184
				38.7755
				100
				97.9592
				93.8776
				89.7959
				95.9184
				97.9592
				46.9388
				81.6327
				91.8367
				48.9796
				55.102
				85.7143
				95.9184
				100
				100
				100
				100
				91.8367
				89.7959
				63.2653
				67.3469
				97.9592
				97.9592
				61.2245
				91.8367
				89.7959
				81.6327
				79.5918
				#DIV/0!
				83.6735
				95.9184
				100
				95.9184
				89.7959
				91.8367
				89.7959
				97.9592
				93.8776
				34.6939
				87.7551
				61.2245
				87.7551
				83.6735
				87.7551
				65.3061
				81.6327
				87.7551
				65.3061
				75.5102
				73.4694
				65.3061
				53.0612
				97.9592
				97.9592
				100
				85.7143
				93.8776
				69.3878
				57.1429
				69.3878
				#DIV/0!
				95.9184
				87.7551
				53.0612
				83.6735
				87.7551
				83.6735
				31.25
				67.3469
				32.6531
				53.0612
				32.6531
				83.6735
				73.4694
				30.6122
				75.5102
				#DIV/0!
				79.5918
				81.6327
				93.8776
				69.3878
				48.9796
				75.5102
				89.7959
				67.3469
				97.9592
				69.3878
				85.7143
				79.5918
				79.5918
				79.5918
				69.3878
				81.6327
				51.0204
				83.6735
				95.9184
				81.6327
				91.8367
				100
				93.8776
				71.4286
				95.9184
				81.6327
				81.6327
				100
				63.2653
				#DIV/0!
				18.3673
				46.9388
				65.3061
				75.5102
				73.4694
				51.0204
				89.7959
				67.3469
				38.7755
				#DIV/0!
				42.8571
				22.449
				32.6531
				65.3061
				48.9796
				34.6939
				85.7143
				93.8776
				81.6327
				#DIV/0!
				89.7959
				91.8367
				87.7551
				91.8367
				95.9184
				65.3061
				Values
				97.9592
				95.9184
				97.9592
				93.8776
				97.9592
				97.9592
				95.9184
				91.8367
				97.9592
				87.7551
				97.9592
				97.9592
				100
				97.9592
				#DIV/0!
				87.7551
				87.7551
				100
				85.7143
				85.7143
				97.9592
				87.7551
				97.9592
				63.2653
				87.7551
				100
				95.9184
				38.7755
				100
				97.9592
				93.8776
				89.7959
				95.9184
				97.9592
				46.9388
				81.6327
				91.8367
				48.9796
				55.102
				85.7143
				95.9184
				100
				100
				100
				100
				91.8367
				89.7959
				63.2653
				67.3469
				97.9592
				97.9592
				61.2245
				91.8367
				89.7959
				81.6327
				79.5918
				#DIV/0!
				83.6735
				95.9184
				100
				95.9184
				89.7959
				91.8367
				89.7959
				97.9592
				93.8776
				34.6939
				87.7551
				61.2245
				87.7551
				83.6735
				87.7551
				65.3061
				81.6327
				87.7551
				65.3061
				75.5102
				73.4694
				65.3061
				53.0612
				97.9592
				97.9592
				100
				85.7143
				93.8776
				69.3878
				57.1429
				69.3878
				#DIV/0!
				95.9184
				87.7551
				53.0612
				83.6735
				87.7551
				83.6735
				31.25
				67.3469
				32.6531
				53.0612
				32.6531
				83.6735
				73.4694
				30.6122
				75.5102
				#DIV/0!
				79.5918
				81.6327
				93.8776
				69.3878
				48.9796
				75.5102
				89.7959
				67.3469
				97.9592
				69.3878
				85.7143
				79.5918
				79.5918
				79.5918
				69.3878
				81.6327
				51.0204
				83.6735
				95.9184
				81.6327
				91.8367
				100
				93.8776
				71.4286
				95.9184
				81.6327
				81.6327
				100
				63.2653
				#DIV/0!
				18.3673
				46.9388
				65.3061
				75.5102
				73.4694
				51.0204
				89.7959
				67.3469
				38.7755
				#DIV/0!
				42.8571
				22.449
				32.6531
				65.3061
				48.9796
				34.6939
				85.7143
				93.8776
				81.6327
				#DIV/0!
				89.7959
				91.8367
				87.7551
				91.8367
				95.9184
				65.3061
				Values
				97.9592
				95.9184
				97.9592
				93.8776
				97.9592
				97.9592
				95.9184
				91.8367
				97.9592
				87.7551
				97.9592
				97.9592
				100
				97.9592
				#DIV/0!
				87.7551
				87.7551
				100
				85.7143
				85.7143
				97.9592
				87.7551
				97.9592
				63.2653
				87.7551
				100
				95.9184
				38.7755
				100
				97.9592
				93.8776
				89.7959
				95.9184
				97.9592
				46.9388
				81.6327
				91.8367
				48.9796
				55.102
				85.7143
				95.9184
				100
				100
				100
				100
				91.8367
				89.7959
				63.2653
				67.3469
				97.9592
				97.9592
				61.2245
				91.8367
				89.7959
				81.6327
				79.5918
				#DIV/0!
				83.6735
				95.9184
				100
				95.9184
				89.7959
				91.8367
				89.7959
				97.9592
				93.8776
				34.6939
				87.7551
				61.2245
				87.7551
				83.6735
				87.7551
				65.3061
				81.6327
				87.7551
				65.3061
				75.5102
				73.4694
				65.3061
				53.0612
				97.9592
				97.9592
				100
				85.7143
				93.8776
				69.3878
				57.1429
				69.3878
				#DIV/0!
				95.9184
				87.7551
				53.0612
				83.6735
				87.7551
				83.6735
				31.25
				67.3469
				32.6531
				53.0612
				32.6531
				83.6735
				73.4694
				30.6122
				75.5102
				#DIV/0!
				79.5918
				81.6327
				93.8776
				69.3878
				48.9796
				75.5102
				89.7959
				67.3469
				97.9592
				69.3878
				85.7143
				79.5918
				79.5918
				79.5918
				69.3878
				81.6327
				51.0204
				83.6735
				95.9184
				81.6327
				91.8367
				100
				93.8776
				71.4286
				95.9184
				81.6327
				81.6327
				100
				63.2653
				#DIV/0!
				18.3673
				46.9388
				65.3061
				75.5102
				73.4694
				51.0204
				89.7959
				67.3469
				38.7755
				#DIV/0!
				42.8571
				22.449
				32.6531
				65.3061
				48.9796
				34.6939
				85.7143
				93.8776
				81.6327
				#DIV/0!
				89.7959
				91.8367
				87.7551
				91.8367
				95.9184
				65.3061
				Values
				97.9592
				95.9184
				97.9592
				93.8776
				97.9592
				97.9592
				95.9184
				91.8367
				97.9592
				87.7551
				97.9592
				97.9592
				100
				97.9592
				#DIV/0!
				87.7551
				87.7551
				100
				85.7143
				85.7143
				97.9592
				87.7551
				97.9592
				63.2653
				87.7551
				100
				95.9184
				38.7755
				100
				97.9592
				93.8776
				89.7959
				95.9184
				97.9592
				46.9388
				81.6327
				91.8367
				48.9796
				55.102
				85.7143
				95.9184
				100
				100
				100
				100
				91.8367
				89.7959
				63.2653
				67.3469
				97.9592
				97.9592
				61.2245
				91.8367
				89.7959
				81.6327
				79.5918
				#DIV/0!
				83.6735
				95.9184
				100
				95.9184
				89.7959
				91.8367
				89.7959
				97.9592
				93.8776
				34.6939
				87.7551
				61.2245
				87.7551
				83.6735
				87.7551
				65.3061
				81.6327
				87.7551
				65.3061
				75.5102
[truncated: 8,346 more rows]

## Sheet: Rejected
	Appendix B: How best to provide help to bereaved adolescents: Delphi item endorsement. Page2: Rejected items (Ross et al., 2021)
#	Item	New to Round 2	Round rejected	Round 1 endorsement ratings	Round 2 endorsement ratings	Round 3 endorsement ratings
	SECTION 1 - Training and resources for helping professionals
	No items were rejected in this section
	SECTION 2 - Approach to providing support
Q29_9	Helping professionals should: - 23. Follow-up on the bereaved adolescent's school performance.		1	63.2653	-	-
Q31_3	Helping professionals should: - 27. Come across as more like a friend than a clinician to the bereaved adolescent.		1	38.7755	-	-
Q31_10	Helping professionals should: - 34. Be persistent in trying to talk with the adolescent about their feelings associated with bereavement.		1	46.9388	-	-
Q32_1	Helping professionals should: - 37. Ask the adolescent general open-ended questions (e.g., ‘How are you going?’) rather than specific questions about their bereavement (e.g., ’How are you feeling about this specific issue?’).		1	48.9796	-	-
Q32_2	Helping professionals should: - 38. Ask the bereaved adolescent about how they are coping, rather than asking about how their day was.		1	55.102	-	-
Q33_1	Helping professionals should: - 47. Use the name of the person who died in their conversation with the bereaved adolescent.		1	63.2653	-	-
Q33_2	Helping professionals should: - 48. Try to use language that is similar in tone and style to the adolescent in responding to the sharing of the story.		1	67.3469	-	-
Q33_5	Helping professionals should: - 51. Explore the adolescent’s spiritual beliefs about death (e.g., what they believe about death and the afterlife).		1	61.2245	-	-
	SECTION 3 - Supporting bereaved adolescents
Q37_10	To help a bereaved adolescent, helping professionals should: - 65. Use emoji sheets to encourage expression when the adolescent may not be able to communicate verbally how they are feeling.		1	34.6939	-	-
Q37_12	To help a bereaved adolescent, helping professionals should: - 67. Encourage the adolescent to continue to engage in usual social activities and routines following the death of a close person.		1	61.2245	-	-
Q38_3	To help a bereaved adolescent, helping professionals should explore non-verbal coping strategies including: - 71. Mindfulness meditation.		1	65.3061	-	-
Q39_2	To help a bereaved adolescent, helping professionals should explore different therapeutic modalities including: - 74. Cognitive Behavioural Therapy (CBT; e.g. helping the adolescent to change unhelpful patterns of thinking, feeling and behaving).		1	65.3061	-	-
Q39_5	To help a bereaved adolescent, helping professionals should explore different therapeutic modalities including: - 77. Approaches involving memories of the deceased person (e.g., sharing memories, belongings or photos of the person who has died to explore their relationship with the deceased).		1	65.3061	-	-
Q39_6	To help a bereaved adolescent, helping professionals should explore different therapeutic modalities including: - 78. Designing meaningful rituals (e.g., commemorating the deceased person, lighting a memorial candle, visiting the grave, recalling the person’s life, helping others, or writing letters to the person who has died).		1	53.0612	-	-
Q41_1	Helping professionals should provide further information about grief and bereavement to the adolescent in the form of: - 84. Take-home information (e.g., leaflets or brochures, fact sheets, links to youth-specific websites).		1	69.3878	-	-
Q41_2	Helping professionals should provide further information about grief and bereavement to the adolescent in the form of: - 85. Relevant books (e.g., hard-copy or digital/electronic versions).		1	57.1429	-	-
Q41_3	Helping professionals should provide further information about grief and bereavement to the adolescent in the form of: - 86. Reliable websites that are adolescent specific.		1	69.3878	-	-
Q41_1	Helping professionals should provide further information about grief and bereavement to the adolescent in the form of: - *171. YouTube clips and podcasts with people sharing their stories of recovery and healing (that have been produced by reliable organisations).	*	2	-	60	-
	SECTION 4 - Involving others in supporting the bereaved adolescent
Q90	*172. Helping professionals supporting a bereaved adolescent should provide information about bereaved parents groups, amongst other information, to the adolescents' parent/s.	*	3	-	77.7778	77.5
Q44_3	Helping professionals supporting a bereaved adolescent should: - 89. Encourage the adolescent’s parents/guardians to connect with other bereaved parents (e.g., through bereavement support groups).		1	53.0612	-	-
Q44_7	Helping professionals supporting a bereaved adolescent should: - 93. Involve the adolescent’s parents/guardians or siblings in the therapy sessions to help the adolescent cope with the loss.		1	31.25	-	-
Q46_1	Helping professionals supporting a bereaved adolescent should: - 94. Assess the adolescent’s family's suitability for additional family therapy.		1	67.3469	-	-
Q46_2	Helping professionals supporting a bereaved adolescent should: - 95. Provide family therapy in conjunction with the adolescent's individual therapy.		1	32.6531	-	-
Q46_3	Helping professionals supporting a bereaved adolescent should: - 96. See the adolescent’s family in one or more sessions to assess and facilitate how family members can support each other.		1	53.0612	-	-
Q46_4	Helping professionals supporting a bereaved adolescent should: - 97. Focus on the functioning of the adolescent's family rather than on the individual adolescent.		1	32.6531	-	-
Q44_2	Helping professionals supporting a bereaved adolescent should: - *173. Refer the adolescent and their family to a different helping professional for additional family therapy, if family therapy has been determined as being suitable.	*	2		62.2222
Q80_2	Helping professionals supporting a bereaved adolescent should: - 99. Encourage the adolescent to share memories and stories about the deceased person with family and friends.		2	73.4694	60	-
Q44_4	Helping professionals supporting a bereaved adolescent should: - *174. Suggest the adolescent shares memories and stories about the deceased person with family and friends.	*	2		64.4444	-
Q80_3	Helping professionals supporting a bereaved adolescent should: - 100. Encourage the adolescent to volunteer to help others as a way of connecting with others and as a form of helping themselves.		1	30.6122	-	-
Q80_4	Helping professionals supporting a bereaved adolescent should: - 101. Caution the adolescent about privacy and safety when using social media as a source of grief support.		2	75.5102	77.7778	-
Q47	SECTION 5 - Bereavement support services for adolescents
Q50_2	Bereavement support should be made available: - 105. As soon as possible after the death (e.g., via the first responders/police or Coroners office).		1	69.3878	-	-
Q50_3	Bereavement support should be made available: - 106. Through an online resource or referral service.		1	48.9796	-	-
Q51	107. The adolescent should be offered a bereavement pack (a resource with information about grief and where to find help) as soon as possible after the death (e.g., via the first responders/police/Coroners office).		2	75.5102	71.1111	-
Q54	109. Bereavement support services should reach out to the bereaved adolescent.		1	67.3469	-	-
Q55_2	The adolescent should: - 111. Have a support worker to help them navigate the court system, as well as find the information and supports they need.		1	69.3878	-	-
Q56_3	Bereavement support should be offered to the adolescent: - 115. About 6 -12 months after the death.		2	79.5918	75.5556	-
Q56_4	Bereavement support should be offered to the adolescent: - 116. About 1 – 2 years after the death.		1	69.3878	-	-
Q57_1	Appointments for bereavement support for the adolescent should be: - 118. Scheduled with the adolescent on a regular basis (e.g., weekly or fortnightly).		1	51.0204	-	-
Q58_2	Helping professionals should: - 125. Recommend the adolescent uses online bereavement services and helplines to access support outside of appointments.		2	71.4286	55.5556	-
Q58_3	Helping professionals should: - *177. Use a validated scale to help assess the wellbeing of the bereaved adolescent.	*	2	-	60	-
Q58_4	Helping professionals should: - *178. Offer for bereaved adolescents to take part in support groups when they are ready for it, which could be six months or more after the loss.	*	2	-	64.4444	-
Q91	*Q179. Helping professionals should provide information to the adolescent about opportunities to spend time with other adolescents who have also experienced bereavement (e.g., by joining bereavement support groups, bereavement camps, etc.).	*	3	-	75.5556	77.5
Q62	130. Helping professionals should use a validated grief instrument to help assess the adolescent’s experience of grief (e.g., the Adolescent Grief Inventory).		1	63.2653	-	-
	Bereavement support groups
Q65	131. Helping professionals should recommend that the adolescent does not participate in bereavement support groups in the first 2-4 months after the death.		1	18.3673	-	-
Q67	132. Helping professionals should encourage the adolescent to spend time with other adolescents who have also experienced bereavement (e.g., by joining bereavement support groups, bereavement camps, etc.).		1	46.9388	-	-
Q64_1	Bereavement support groups for adolescents should: - 133. Include creative activities, such as art and music.		1	65.3061	-	-
Q64_2	Bereavement support groups for adolescents should: - 134. Include fun activities to allow the adolescent to socially connect, such as making pizzas, going for bush walks or swimming.		2	75.5102	60	-
Q64_4	Bereavement support groups for adolescents should: - 136. Run for at least 8 weeks in duration.		1	51.0204	-	-
Q69	138. Leaders of bereavement support group should be dynamic and assertive to steer the direction of the group discussion in useful ways.		1	67.3469	-	-
Q70	139. Helping professionals should encourage the adolescent to attend bereavement camps and explain how the camp might benefit them.		1	38.7755	-	-
	Online bereavement support
Q72_1	Helping professionals should encourage the adolescent to: - 140. Engage with online moderated bereavement support forums for adolescents.		1	42.8571	-	-
Q72_2	Helping professionals should encourage the adolescent to: - 141. Engage with peer organised non-moderated online groups (e.g., on Facebook).		1	22.449	-	-
Q72_3	Helping professionals should encourage the adolescent to: - 142. Access specific smart phone apps for support from others who have experienced grief as an adolescent.		1	32.6531	-	-
Q73	*183. Helping professionals should suggest the adolescent access specific smart phone apps that have been developed with input from qualified grief professionals.	*	2	-	51.1111	-
Q73	143. Helping professionals should inform the adolescent of reliable websites that contain stories of adolescents' bereavement experiences.		1	65.3061	-	-
Q74_1	Bereavement support should be provided: - 144. By people who have experienced bereavement.		1	48.9796	-	-
Q74_2	Bereavement support should be provided: - 145. To the adolescent face-to-face rather than over the phone or online.		1	34.6939	-	-
Q87	*184. Bereavement support should be provided to the adolescent over the phone rather than online if they are not comfortable seeking face-to-face support.	*	2	-	60	-
	SECTION 6 - Suicide-specific bereavement support
Q76	154. Family bereavement support should be offered in the days after the adolescent is bereaved by suicide.		1	65.3061	-	-
Q74_2	For adolescents bereaved by suicide, helping professionals should: - *186. Not necessarily try to explain why the suicide happened.	*	2	-	46.6667	-
